# Supplementary material for: Synthesis of New Fused Heterocyclic 2-Quinolones and 3-Alkanonyl-4-Hydroxy-2-Quinolones
Source: Molecules. 2019 Oct 21;24(20):3782. doi: 10.3390/molecules24203782 (PMC6832483; doi:10.3390/molecules24203782)
Supplement: Supplementary file 1 [file molecules-24-03782-s001.zip]

Archive with 4 entries (4 files):
- 06-10-2019-revised Suppl. Data.docx
- Molecules_Aly_Quinolones_SI1.docx
- Molecules_Aly_Quinolones_SI1_X-ray file.docx
- Molecules_Aly_Quinolones_SI1_X-ray of SB993.docx
